# Supplementary material for: The Protection and Management of Wapiti in Desert Oases: Bare Land Poses a Limitation to Wapiti Conservation
Source: Biology (Basel). 2024 Sep 20;13(9):737. doi: 10.3390/biology13090737 (PMC11428931; doi:10.3390/biology13090737)
Supplement: Supplementary file 1 [file biology-13-00737-s001.zip]

Archive with 1 entries (1 files):
- biology-3199636-supplementary.pdf
